# Supplementary material for: Effects of Xylanase and Protease Supplementation on Growth Performance, Meat Quality, Gut Health, Cecal Fermentation, and Bone Traits in Broiler Chickens
Source: Animals (Basel). 2026 Feb 2;16(3):465. doi: 10.3390/ani16030465 (PMC12897446; doi:10.3390/ani16030465)
Supplement: Supplementary file 1 [file animals-16-00465-s001.zip]

Archive with 1 entries (1 files):
- animals-4084309-supplementary.pdf
